# Supplementary material for: Analysis of Marrubiin in Marrubium alysson L. Extract Using Advanced HPTLC: Chemical Profiling, Acetylcholinesterase Inhibitory Activity, and Molecular Docking
Source: Metabolites. 2023 Dec 30;14(1):27. doi: 10.3390/metabo14010027 (PMC10821196; doi:10.3390/metabo14010027)
Supplement: Supplementary file 1 [file metabolites-14-00027-s001.zip]

Archive with 1 entries (1 files):
- metabolites-2630688-supplementary.pdf
